# Supplementary material for: One Health Approach to Leptospirosis: Dogs as Environmental Sentinels for Identification and Monitoring of Human Risk Areas in Southern Brazil
Source: Trop Med Infect Dis. 2023 Sep 6;8(9):435. doi: 10.3390/tropicalmed8090435 (PMC10534403; doi:10.3390/tropicalmed8090435)
Supplement: Supplementary file 1 [file tropicalmed-08-00435-s001.zip]

Archive with 1 entries (1 files):
- tropicalmed-2525776-supplementary.pdf
